# Supplementary material for: From Misperception to Prevention: Improving Cardiovascular Health and Risk Perception Through Risk Communication in Hungary
Source: Healthcare (Basel). 2026 May 3;14(9):1229. doi: 10.3390/healthcare14091229 (PMC13164021; doi:10.3390/healthcare14091229)
Supplement: Supplementary file 1 [file healthcare-14-01229-s001.zip]

Archive with 1 entries (1 files):
- healthcare-4206960-supplementary.pdf
